# Supplementary material for: The impact of dual- versus single-dosing and fatty food co-administration on albendazole efficacy against hookworm among children in Mayuge district, Uganda: Results from a 2x2 factorial randomised controlled trial
Source: PLoS Negl Trop Dis. 2023 Jul 3;17(7):e0011439. doi: 10.1371/journal.pntd.0011439 (PMC10317238; doi:10.1371/journal.pntd.0011439)
Supplement: S1 Data — (XLSX) [file pntd.0011439.s006.xlsx]

## Sheet: Sheet1
today	start	end	deviceid	sub_county	school	height	weight	sex	birth_date	age	WAZ	HAZ	BAZ	BMI	HH-member	ntd	stool_ examination_S. mansoni/slide 1 scr	stool_ examination_S. mansoni/slide 2 scr	average(S.mansoni)	epg(s.mansoni)	stool_ examination_Hookworm/slide 1 scr	stool_ examination_Hookworm/slide 2 scr	average(hookworm)	epg(hookworm)	stool_ examination_Ascaris/slide 1 scr	stool_ examination_Ascaris/slide 2 scr	average(Ascaris)	epg(ascaris)	stool_ examination_T. trichuira/slide 1 scr	stool_ examination_T. trichuira/slide 2 scr	average(trichuris)	epg(trichuris)	stool_ examination_Others/slides scr	trial/treatment_option(single/dual with/without avocado 1/4)	trial/adverse_event/epi_pain(no/yes)	trial/adverse_event/diarr(no/yes)	trial/adverse_event/headache(no/yes)	trial/adverse_event/nausea(no/yes)	trial/adverse_event/vomit(no/yes)	trial/adverse_event/dizzi(no/yes)	trial/adverse_event/ev7(no/yes)	trial/adverse_event_other(no/yes)	(FW)stool_ examination_S. mansoni/slide 1 fw	(FW)stool_ examination_S. mansoni/slide 2 fw	(FW)average(S.mansoni)	(FW)stool_ examination_Hookworm/slide 1 fw	(FW)stool_ examination_Hookworm/slide 2 fw	(FW)average(hookworm)	Cure(y=0, n=1)
2022-02-01	2022-02-01T15:06:45.930+03:00	2022-03-17	collect:R6c3CRYj0UFLio5l	1	1	134.0	27.0	1	2008-07-25	13.6427	.	-3.55	-2.21	15	8	1	0	0	0	0	4	5	4.5	108	0	0	0	0	0	0	0	0	0	2	0	0	0	0	0	0	1	0	0	0	0	0	0	0	0
2022-02-01	2022-02-01T15:42:39.630+03:00	2022-03-17	collect:R6c3CRYj0UFLio5l	1	1	151.0	43.0	1	2010-04-08	11.9398	.	0.28	0.6	18.9	13	1	0	0	0	0	14	60	37	888	6	1	3.5	84	1	8	4.5	108	0	1	0	0	0	0	0	0	1	0	0	0	0	0	0	0	0
2022-02-01	2022-02-01T19:10:46.429+03:00	2022-03-17	collect:R6c3CRYj0UFLio5l	1	1	148.0	41.0	2	2007-10-03	14.4531	.	-1.87	-0.46	18.7	9	1	0	0	0	0	24	26	25	600	0	0	0	0	0	0	0	0	0	4	0	0	0	0	0	0	1	0	0	0	0	0	0	0	0
2022-01-31	2022-01-31T12:06:53.070+03:00	2022-03-17	collect:HHiCwAzCp1cPGLIR	1	2	140.0	29.0	2	2012-03-06	10.0287	-0.56	0.13	-1.05	14.8	14	1	0	0	0	0	34	56	45	1080	0	0	0	0	0	0	0	0	0	3	0	0	0	0	0	0	1	0	0	0	0	0	0	0	0
2022-01-31	2022-01-31T12:26:24.370+03:00	2022-03-17	collect:HHiCwAzCp1cPGLIR	1	2	148.0	37.0	1	2007-08-25	14.5599	.	-2.43	-1.29	16.9	3	1	0	0	0	0	3	1	2	48	0	0	0	0	0	0	0	0	0	4	0	0	0	0	0	0	1	0	0	0	0	0	0	0	0
2022-01-24	2022-01-24T14:39:54.307+03:00	2022-03-17	collect:HHiCwAzCp1cPGLIR	2	3	129.0	36.0	2	2009-05-29	12.7995	.	-3.85	0.99	21.6	11	1	0	0	0	0	1	0	0.5	12	0	0	0	0	0	0	0	0	0	2	0	0	0	0	0	0	1	0	2	0	1	0	0	0	0
2022-01-24	2022-01-24T15:53:57.684+03:00	2022-03-17	collect:HHiCwAzCp1cPGLIR	2	3	120.0	36	1	2007-07-24	14.6475	.	-6.09	1.66	25	11	8	12	3	7.5	180	14	0	7	168	0	0	0	0	0	0	0	0	0	4	0	0	0	0	0	0	1	0	7	0	3.5	0	0	0	0
2022-01-24	2022-01-24T16:04:37.334+03:00	2022-03-17	collect:HHiCwAzCp1cPGLIR	2	3	142.0	29	1	2008-07-18	13.6619	.	-2.52	-2.77	14.4	6	1	0	0	0	0	0	2	1	24	0	0	0	0	0	0	0	0	0	3	0	0	0	0	0	0	1	0	0	0	0	0	0	0	0
2022-01-24	2022-01-24T16:17:51.689+03:00	2022-03-17	collect:HHiCwAzCp1cPGLIR	2	3	123.0	36	1	2008-01-24	14.1437	.	-5.37	1.5	23.8	11	1	0	0	0	0	2	0	1	24	0	0	0	0	1	0	0.5	12	0	4	0	0	0	0	0	0	1	0	0	0	0	0	0	0	0
2022-01-24	2022-01-24T16:35:05.978+03:00	2022-03-17	collect:HHiCwAzCp1cPGLIR	2	3	135.0	40	1	2008-08-24	13.5606	.	-3.35	1.16	21.9	8	1	0	0	0	0	5	0	2.5	60	0	0	0	0	0	0	0	0	0	2	0	0	0	0	0	0	1	0	0	0	0	0	0	0	0
2022-01-24	2022-01-24T16:54:00.561+03:00	2022-03-17	collect:HHiCwAzCp1cPGLIR	2	3	136.0	30	2	2008-06-13	13.7577	.	-3.35	-1.48	16.2	11	1	0	0	0	0	9	5	7	168	0	0	0	0	0	0	0	0	0	3	0	0	0	0	0	0	1	0	2	0	1	0	0	0	0
2022-01-24	2022-01-24T17:06:28.366+03:00	2022-03-17	collect:HHiCwAzCp1cPGLIR	2	3	146.0	28	2	2009-11-02	12.3696	.	-1.1	-3.16	13.1	5	1	0	0	0	0	0	2	1	24	0	0	0	0	0	0	0	0	0	1	0	0	0	0	0	0	1	0	0	0	0	50	56	53	1
2022-01-24	2022-01-24T17:10:54.685+03:00	2022-03-17	collect:HHiCwAzCp1cPGLIR	2	3	142.0	28	2	2008-04-19	13.9083	.	-2.55	-3.09	13.9	15	8	9	9	9	216	1	0	0.5	12	0	0	0	0	0	0	0	0	0	4	0	0	0	0	0	0	1	0	6	2	4	0	0	0	0
2022-01-24	2022-01-24T17:18:21.307+03:00	2022-03-17	collect:HHiCwAzCp1cPGLIR	2	3	148.0	29	2	2008-09-19	13.4894	.	-1.5	-3.44	13.2	10	8	4	0	2	48	3	1	2	48	0	0	0	0	0	0	0	0	0	4	0	0	0	0	0	0	1	0	18	6	12	0	0	0	0
2022-01-24	2022-01-24T17:26:21.263+03:00	2022-03-17	collect:HHiCwAzCp1cPGLIR	2	3	135.0	35	1	2010-03-29	11.9671	.	-2	0.72	19.2	15	8	1	2	1.5	36	1	0	0.5	12	0	0	0	0	0	0	0	0	0	3	0	0	0	0	0	0	1	0	0	0	0	0	0	0	0
2022-01-24	2022-01-24T17:29:36.879+03:00	2022-03-17	collect:HHiCwAzCp1cPGLIR	2	3	142.0	31	1	2011-01-24	11.1431	.	-0.33	-1.02	15.4	8	8	1	5	3	72	0	4	2	48	0	0	0	0	0	0	0	0	0	1	0	0	0	0	0	0	1	0	9	6	7.5	0	1	0.5	1
2022-01-24	2022-01-24T17:41:38.399+03:00	2022-03-17	collect:HHiCwAzCp1cPGLIR	2	3	139.0	37	1	2005-10-18	16.4107	.	-4.55	-0.69	19.2	5	8	1	0	0.5	12	2	1	1.5	36	0	0	0	0	0	0	0	0	0	1	0	0	0	0	0	0	0	0	0	0	0	0	0	0	0
2022-01-24	2022-01-24T18:06:29.702+03:00	2022-03-17	collect:HHiCwAzCp1cPGLIR	2	3	165.0	24	2	2009-10-29	12.3806	.	1.65	-6.55	8.8	5	8	1	0	0.5	12	2	0	1	24	0	0	0	0	0	0	0	0	0	2	0	0	0	0	0	0	1	0	0	1	0.5	0	1	0.5	1
2022-01-24	2022-01-24T18:09:31.770+03:00	2022-03-17	collect:HHiCwAzCp1cPGLIR	2	3	132.0	25	1	2009-07-31	12.627	.	-2.97	-2.36	14.3	8	1	0	0	0	0	3	0	1.5	36	0	0	0	0	0	0	0	0	0	2	0	0	0	0	0	0	1	0	2	0	1	0	4	2	1
2022-01-24	2022-01-24T14:06:45.904+03:00	2022-03-17	collect:PwwJ1eIXGZbmV6ed	2	4	165.0	39.0	1	2009-10-19	12.4079	.	1.77	-2.29	14.3	13	8	1	0	0.5	12	7	3	5	120	0	0	0	0	0	0	0	0	0	2	0	0	0	0	0	0	1	0	2	0	1	0	0	0	0
2022-01-24	2022-01-24T14:31:28.789+03:00	2022-03-17	collect:PwwJ1eIXGZbmV6ed	2	4	134.0	37.0	2	2011-08-12	10.5955	.	-1.33	1.33	20.6	7	1	0	0	0	0	12	8	10	240	0	0	0	0	0	0	0	0	0	2	0	0	0	0	0	0	1	0	12	5	8.5	0	0	0	0
2022-01-24	2022-01-24T14:37:28.766+03:00	2022-03-17	collect:PwwJ1eIXGZbmV6ed	2	4	134.0	28.0	1	2010-01-24	12.1424	.	1.1	11.5	15.6	7	1	0	0	0	0	2	0	1	24	0	0	0	0	0	0	0	0	0	1	0	0	0	0	0	0	1	0	0	0	0	0	0	0	0
2022-01-24	2022-01-24T14:41:37.563+03:00	2022-03-17	collect:PwwJ1eIXGZbmV6ed	2	4	135.0	29.0	1	2008-01-24	14.1437	.	-3.81	-1.77	15.9	1	1	0	0	0	0	0	2	1	24	0	0	0	0	0	0	0	0	0	1	0	0	0	0	0	0	1	0	0	0	0	0	0	0	0
2022-01-24	2022-01-24T15:44:32.478+03:00	2022-03-17	collect:PwwJ1eIXGZbmV6ed	2	4	141.0	42.0	1	2010-01-24	12.1424	.	-1.31	1.32	21.1	6	8	6	6	6	144	5	2	3.5	84	0	0	0	0	0	0	0	0	0	2	0	0	0	0	0	0	1	0	139	30	84.5	19	7	13	1
2022-01-24	2022-01-24T15:46:34.084+03:00	2022-03-17	collect:PwwJ1eIXGZbmV6ed	2	4	143.0	39	2	2008-06-17	13.7467	.	-2.34	-0.13	19.1	8	1	0	0	0	0	2	0	1	24	0	0	0	0	0	0	0	0	0	4	0	0	0	0	0	0	1	0	0	0	0	0	0	0	0
2022-01-24	2022-01-24T15:55:32.213+03:00	2022-03-17	collect:PwwJ1eIXGZbmV6ed	2	4	141.0	32.0	2	2011-01-24	11.1431	.	-0.78	-0.64	16.1	8	1	0	0	0	0	0	1	0.5	12	0	0	0	0	0	0	0	0	0	3	0	0	0	0	0	0	1	0	6	6	6	0	0	0	0
2022-01-24	2022-01-24T16:00:56.187+03:00	2022-03-17	collect:PwwJ1eIXGZbmV6ed	2	4	141.0	30.0	2	2011-01-24	11.1431	.	-0.78	-1.22	15.1	9	8	3	0	1.5	36	1	0	0.5	12	0	0	0	0	0	0	0	0	0	3	0	0	0	0	0	0	1	0	4	0	2	0	0	0	0
2022-01-24	2022-01-24T16:40:46.373+03:00	2022-03-17	collect:PwwJ1eIXGZbmV6ed	2	4	142.0	43.0	2	2010-03-16	12.0027	.	-1.39	1.13	21.3	8	1	0	0	0	0	3	0	1.5	36	0	0	0	0	0	0	0	0	0	4	0	0	0	0	0	0	1	0	119	92	105.5	0	0	0	0
2022-01-24	2022-01-24T17:38:11.173+03:00	2022-03-17	collect:PwwJ1eIXGZbmV6ed	2	4	141.0	37.0	1	2009-01-24	13.1417	.	-2.2	0.1	18.6	7	8	3	0	1.5	36	0	1	0.5	12	0	0	0	0	0	0	0	0	0	3	0	0	0	0	0	0	1	0	16	6	11	0	0	0	0
2022-01-24	2022-01-24T15:34:35.764+03:00	2022-03-17	collect:R6c3CRYj0UFLio5l	2	5	131.4	25.3	1	2009-06-16	12.7502	.	-3.15	-2.15	14.7	7	8	26	7	16.5	396	4	2	3	72	0	0	0	0	0	0	0	0	0	3	0	0	0	0	0	0	1	0	0	1	0.5	0	0	0	0
2022-01-24	2022-01-24T16:12:43.023+03:00	2022-03-17	collect:R6c3CRYj0UFLio5l	2	5	152.7	39.7	2	2009-01-24	13.1417	.	-0.64	-0.85	17	7	8	12	5	8.5	204	0	3	1.5	36	0	0	0	0	0	0	0	0	0	4	0	0	0	0	0	0	1	0	39	32	35.5	0	0	0	0
2022-01-24	2022-01-24T16:20:41.870+03:00	2022-03-17	collect:R6c3CRYj0UFLio5l	2	5	147.0	32.2	2	2009-08-23	12.564	.	-1.1	-1.88	14.9	10	1	0	0	0	0	2	0	1	24	0	0	0	0	0	0	0	0	0	2	0	0	0	0	0	0	1	0	0	0	0	0	2	1	1
2022-01-24	2022-01-24T16:37:01.615+03:00	2022-03-17	collect:R6c3CRYj0UFLio5l	2	5	144.3	32.0	2	2009-11-24	12.3094	.	-1.3	-1.48	15.4	5	1	0	0	0	0	2	0	1	24	0	0	0	0	0	0	0	0	0	2	0	0	0	0	0	0	1	0	0	0	0	0	0	0	0
2022-01-24	2022-01-24T16:58:11.284+03:00	2022-03-17	collect:R6c3CRYj0UFLio5l	2	5	130.9	28.8	1	2010-06-29	11.7153	.	-2.39	-0.31	16.8	10	8	63	38	50.5	1212	0	1	0.5	12	0	0	0	0	0	0	0	0	0	2	0	0	0	0	0	0	1	0	56	24	40	0	0	0	0
2022-01-24	2022-01-24T17:20:31.293+03:00	2022-03-17	collect:R6c3CRYj0UFLio5l	2	5	144.0	38.9	1	2010-10-24	11.3949	.	-0.24	0.72	18.8	7	8	5	1	3	72	0	2	1	24	0	0	0	0	0	0	0	0	0	1	0	0	0	0	0	0	1	0	1	0	0.5	0	0	0	0
2022-01-24	2022-01-24T17:27:31.555+03:00	2022-03-17	collect:R6c3CRYj0UFLio5l	2	5	148.3	38.4	1	2008-09-27	13.4675	.	-1.52	-0.57	17.5	7	1	0	0	0	0	2	0	1	24	0	0	0	0	0	0	0	0	0	3	0	0	0	0	0	0	1	0	0	3	1.5	0	0	0	0
2022-01-24	2022-01-24T17:36:51.389+03:00	2022-03-17	collect:R6c3CRYj0UFLio5l	2	5	145	54.0	1	2008-01-24	14.1437	.	-2.19	1.66	25.7	5	1	0	0	0	0	4	3	3.5	84	0	0	0	0	0	0	0	0	0	4	0	0	0	0	0	0	1	0	0	0	0	0	0	0	0
2022-01-24	2022-01-24T17:58:18.123+03:00	2022-03-17	collect:R6c3CRYj0UFLio5l	2	5	147.5	39.7	2	2011-10-02	10.4559	.	0.87	0.57	18.2	5	1	0	0	0	0	30	6	18	432	0	0	0	0	0	0	0	0	0	1	0	0	0	0	0	0	1	0	0	0	0	0	0	0	0
2022-02-03	2022-02-03T13:56:07.899+03:00	2022-03-17	collect:R6c3CRYj0UFLio5l	2	5	136.5	27.0	1	2008-04-28	13.8836	.	-3.42	-2.77	14.5	5	1	0	0	0	0	2	4	3	72	0	0	0	0	0	0	0	0	0	1	0	0	0	0	0	0	1	0	0	0	0	0	0	0	0
2022-02-03	2022-02-03T14:03:00.148+03:00	2022-03-17	collect:R6c3CRYj0UFLio5l	2	5	163.3	47.5	1	2009-06-26	12.7228	.	1.21	-0.12	17.8	4	1	0	2	1	24	0	3	1.5	36	0	0	0	0	0	0	0	0	0	3	0	0	0	0	0	0	1	0	0	0	0	0	0	0	0
2022-02-03	2022-02-03T14:06:54.588+03:00	2022-03-17	collect:R6c3CRYj0UFLio5l	2	5	150.0	39.8	1	2011-06-27	10.7214	.	1.22	0.44	17.7	5	1	0	0	0	0	5	5	5	120	0	0	0	0	0	0	0	0	0	4	0	0	0	0	0	0	1	0	0	0	0	0	0	0	0
2022-02-03	2022-02-03T14:10:05.746+03:00	2022-03-17	collect:R6c3CRYj0UFLio5l	2	5	150.5	37.1	2	2012-07-29	9.63176	1.14	2.19	0.1	16.6	5	1	0	1	0.5	12	4	81	42.5	1020	0	0	0	0	0	0	0	0	0	1	0	0	0	0	0	0	1	0	6	0	0	0	0	0	0
2022-01-27	2022-01-27T12:09:24.827+03:00	2022-03-17	collect:nAWMqL8TaFLG3AHR	3	6	150.5	42.7	1	2011-01-28	11.1321	.	0.93	0.83	18.9	8	1	0	0	0	0	2	0	1	24	0	0	0	0	0	0	0	0	0	2	0	0	0	0	0	0	1	0	0	0	0	3	0	1.5	1
2022-01-27	2022-01-27T12:55:28.071+03:00	2022-03-17	collect:nAWMqL8TaFLG3AHR	3	6	161.5	49.7	1	2008-01-27	14.1355	.	-0.38	-0.04	19.1	7	1	0	0	0	0	0	1	0.5	12	0	0	0	0	0	0	0	0	0	2	0	0	0	0	0	0	1	0	6	2	4	3	0	1.5	1
2022-01-27	2022-01-27T12:59:29.171+03:00	2022-03-17	collect:nAWMqL8TaFLG3AHR	3	6	150.0	40.0	2	2010-01-27	12.1342	.	-0.34	-0.16	17.8	10	1	0	0	0	0	0	1	0.5	12	0	0	0	0	0	0	0	0	0	4	0	0	0	0	0	0	1	0	6	3	4.5	0	0	0	0
2022-01-27	2022-01-27T13:11:31.819+03:00	2022-03-17	collect:nAWMqL8TaFLG3AHR	3	6	138.5	28.3	2	2011-09-23	10.4805	.	-0.54	-1.22	14.8	11	1	0	0	0	0	1	2	1.5	36	0	0	0	0	0	0	0	0	0	2	0	0	0	0	0	0	1	0	2	0	1	0	0	0	0
2022-01-27	2022-01-27T13:15:08.423+03:00	2022-03-17	collect:nAWMqL8TaFLG3AHR	3	6	146.0	36.2	2	2009-03-22	12.9856	.	-1.52	-0.82	17	6	8	4	0	2	48	0	1	0.5	12	0	0	0	0	0	0	0	0	0	4	0	0	0	0	0	0	1	0	0	0	0	0	0	0	0
2022-01-27	2022-01-27T13:20:09.452+03:00	2022-03-17	collect:nAWMqL8TaFLG3AHR	3	6	153.0	39.6	2	2009-01-09	13.1828	.	-0.62	-0.92	16.9	9	1	0	0	0	0	1	2	1.5	36	0	0	0	0	0	0	0	0	0	1	0	0	0	0	0	0	1	0	0	2	1	0	0	0	0
2022-01-27	2022-01-27T13:24:50.176+03:00	2022-03-17	collect:nAWMqL8TaFLG3AHR	3	6	144.0	38.0	2	2009-01-27	13.1335	.	-1.89	-0.25	18.3	9	8	3	2	2.5	60	0	7	3.5	84	0	0	0	0	0	0	0	0	E. Vermicularis	1	0	0	0	0	0	0	1	0	0	0	0	0	0	0	0
2022-01-27	2022-01-27T13:35:46.340+03:00	2022-03-17	collect:nAWMqL8TaFLG3AHR	3	6	146.0	44.5	2	2008-01-20	14.1547	.	-2.06	0.4	20.9	8	8	1	2	1.5	36	1	1	1	24	0	0	0	0	0	0	0	0	0	4	0	0	0	0	0	0	1	0	0	1	0.5	0	0	0	0
0	2022-01-25T11:39:43.641+03:00	2022-03-17	collect:HHiCwAzCp1cPGLIR	4	8	137.0	30.0	2	2011-11-17	10.3299	.	-0.62	-0.43	16	6	1	0	0	0	0	9	0	4.5	108	0	0	0	0	0	0	0	0	0	1	0	0	0	0	0	0	1	0	0	0	0	1	2	1.5	1
2022-01-25	2022-01-25T12:39:02.131+03:00	2022-03-17	collect:HHiCwAzCp1cPGLIR	4	8	133.0	28.0	1	2010-07-19	11.6605	.	-2.04	-0.88	15.8	8	1	0	0	0	0	1	1	1	24	0	0	0	0	0	0	0	0	0	3	0	0	0	0	0	0	1	0	0	0	0	0	0	0	0
2022-01-25	2022-01-25T13:08:12.817+03:00	2022-03-17	collect:HHiCwAzCp1cPGLIR	4	8	147.0	35.0	1	2007-03-02	15.0418	.	-2.87	-1.91	16.2	5	1	0	0	0	0	11	4	7.5	180	0	0	0	0	0	0	0	0	0	2	0	0	0	0	0	0	1	0	0	0	0	0	0	0	0
2022-01-25	2022-01-25T13:11:44.604+03:00	2022-03-17	collect:HHiCwAzCp1cPGLIR	4	8	145.0	33.0	1	2009-07-19	12.6598	.	-1.22	-1.32	15.7	8	1	0	0	0	0	15	13	14	336	0	0	0	0	0	0	0	0	0	4	0	0	0	0	0	0	1	0	0	0	0	0	0	0	0
2022-01-25	2022-01-25T13:33:50.416+03:00	2022-03-17	collect:HHiCwAzCp1cPGLIR	4	8	150.0	40.0	1	2008-11-25	13.306	.	-1.16	-0.35	17.8	6	1	0	0	0	0	2	0	1	24	0	0	0	0	0	0	0	0	0	1	0	0	0	0	0	0	1	0	0	0	0	1	1	1	1
2022-01-25	2022-01-25T14:12:43.934+03:00	2022-03-17	collect:HHiCwAzCp1cPGLIR	4	8	151.0	45.0	2	2009-06-18	12.7447	.	-0.65	0.41	19.7	14	1	0	0	0	0	2	3	2.5	60	0	0	0	0	0	0	0	0	0	3	0	0	0	0	0	0	1	0	0	0	0	0	0	0	0
2022-01-25	2022-01-25T18:49:37.340+03:00	2022-03-17	collect:PwwJ1eIXGZbmV6ed	4	9	139.0	32	1	2010-06-17	11.7481	.	-1.26	-0.46	16.6	8	1	0	0	0	0	1	0	0.5	12	0	0	0	0	0	0	0	0	0	3	0	0	0	0	0	0	1	0	0	0	0	0	0	0	0
2022-01-25	2022-01-25T16:17:30.304+03:00	2022-03-17	collect:PwwJ1eIXGZbmV6ed	4	9	147.0	32.0	2	2009-07-13	12.6762	.	-1.18	-1.99	14.8	6	1	0	0	0	0	4	0	2	48	0	0	0	0	0	0	0	0	0	2	0	0	0	0	0	0	1	0	0	0	0	0	0	0	0
2022-01-25	2022-01-25T16:58:02.125+03:00	2022-03-17	collect:PwwJ1eIXGZbmV6ed	4	9	151.0	42.0	2	2008-06-18	13.744	.	-1.68	-0.85	18.4	7	1	0	0	0	0	1	0	0.5	12	0	0	0	0	0	0	0	0	0	1	0	0	0	0	0	0	1	0	0	0	0	0	0	0	0
2022-01-25	2022-01-25T17:03:45.567+03:00	2022-03-17	collect:PwwJ1eIXGZbmV6ed	4	9	136.0	32.0	2	2011-11-18	10.3272	.	-0.78	0.21	17.3	5	8	1	2	1.5	36	7	6	6.5	156	0	0	0	0	0	0	0	0	0	4	0	0	0	0	0	0	1	0	5	1	3	0	0	0	0
2022-01-25	2022-01-25T17:20:16.581+03:00	2022-03-17	collect:PwwJ1eIXGZbmV6ed	4	9	139.5	38.0	2	2010-10-13	11.4251	.	-1.27	0.75	19.5	5	1	0	0	0	0	2	3	2.5	60	0	0	0	0	0	0	0	0	0	3	0	0	0	0	0	0	1	0	0	0	0	0	0	0	0
2022-01-25	2022-01-25T17:22:51.264+03:00	2022-03-17	collect:PwwJ1eIXGZbmV6ed	4	9	154.0	40.0	1	2006-03-18	15.9973	.	-2.45	-1.79	16.9	7	1	0	1	0.5	12	24	19	21.5	516	0	0	0	0	0	0	0	0	0	1	0	0	0	0	0	0	1	0	0	0	0	0	0	0	0
2022-01-25	2022-01-25T18:34:08.444+03:00	2022-03-17	collect:PwwJ1eIXGZbmV6ed	4	9	129.0	27.0	1	2011-08-12	10.5955	.	-1.85	-0.3	16.2	14	1	0	0	0	0	1	0	0.5	12	0	0	0	0	0	0	0	0	0	3	0	0	0	0	0	0	1	0	0	0	0	0	0	0	0
2022-01-25	2022-03-01T11:26:44.266+03:00	2022-03-17	collect:R6c3CRYj0UFLio5l	4	9	135.0	43.0	1	2009-03-01	13.0431	.	-2.92	1.73	23.6	7	1	0	0	0	0	2	2	2	48	0	0	0	0	0	0	0	0	0	2	0	0	0	0	0	0	1	0	1	0	0.5	0	0	0	0
2022-01-25	2022-01-25T13:32:22.796+03:00	2022-03-17	collect:R6c3CRYj0UFLio5l	4	10	141.0	30.9	2	2010-01-25	12.1396	.	-1.65	-1.31	15.5	8	1	0	0	0	0	0	1	0.5	12	0	0	0	0	0	0	0	0	0	2	0	0	0	0	0	0	1	0	0	0	0	0	0	0	0
2022-01-25	2022-01-25T14:39:42.080+03:00	2022-03-17	collect:R6c3CRYj0UFLio5l	4	10	134.0	28.4	1	2013-01-25	9.13895	-0.06	0.07	-0.19	15.8	8	1	0	0	0	0	0	1	0.5	12	0	0	0	0	0	0	0	0	0	4	0	0	0	0	0	0	1	0	0	0	0	0	0	0	0
2022-01-25	2022-01-25T10:59:47.029+03:00	2022-03-17	collect:zxDG4Y1ZKMXGjzWh	5	11	157.0	45.6	2	2009-05-02	12.8734	.	0.13	-0.1	18.5	11	1	0	0	0	0	2	0	1	24	0	0	0	0	0	0	0	0	0	1	0	0	0	0	0	0	1	0	0	0	0	0	0	0	0
2022-01-25	2022-01-25T11:12:59.147+03:00	2022-03-17	collect:zxDG4Y1ZKMXGjzWh	5	11	146.9	38.4	1	2011-01-20	11.154	.	0.38	0.37	17.8	11	1	0	0	0	0	3	1	2	48	0	0	0	0	0	0	0	0	0	4	0	0	0	0	0	0	1	0	0	0	0	0	0	0	0
2022-01-25	2022-01-25T11:45:51.454+03:00	2022-03-17	collect:zxDG4Y1ZKMXGjzWh	5	11	144.5	39.0	2	2009-07-13	12.6762	.	-1.54	0.04	18.7	11	1	0	0	0	0	1	0	0.5	12	0	0	0	0	0	0	0	0	0	3	0	0	0	0	0	0	1	0	0	0	0	0	0	0	0
2022-01-25	2022-01-25T12:01:53.204+03:00	2022-03-17	collect:zxDG4Y1ZKMXGjzWh	5	11	149.0	53.0	2	2008-03-07	14.026	.	-1.59	1.27	23.9	15	1	0	0	0	0	4	0	2	48	0	0	0	0	0	0	0	0	0	2	0	0	0	0	0	0	1	0	0	0	0	0	0	0	0
2022-01-25	2022-01-25T12:07:08.282+03:00	2022-03-17	collect:zxDG4Y1ZKMXGjzWh	5	11	148.4	43.6	2	2009-06-05	12.7803	.	-1.05	0.42	19.8	10	1	0	0	0	0	2	0	1	24	0	0	0	0	0	0	0	0	0	4	0	0	0	0	0	0	1	0	0	0	0	0	0	0	0
2022-01-25	2022-01-25T12:26:44.157+03:00	2022-03-17	collect:zxDG4Y1ZKMXGjzWh	5	11	142.4	30.8	2	2009-01-25	13.1389	.	-2.58	-2.22	15.2	9	1	0	0	0	0	4	0	2	48	0	0	0	0	0	0	0	0	0	1	0	0	0	0	0	0	1	0	0	0	0	0	0	0	0
2022-01-25	2022-01-25T12:32:38.363+03:00	2022-03-17	collect:zxDG4Y1ZKMXGjzWh	5	11	146.0	33.6	2	2007-08-02	14.6229	.	-2.2	-1.99	15.8	7	1	0	0	0	0	0	1	0.5	12	0	0	0	0	0	0	0	0	0	4	0	0	0	0	0	0	1	0	0	0	0	0	0	0	0
2022-01-27	2022-01-27T09:40:02.868+03:00	2022-03-17	collect:zxDG4Y1ZKMXGjzWh	5	11	124.0	23.3	2	2012-08-27	9.55236	-1.68	-1.94	-0.69	15.2	12	1	0	0	0	0	85	135	110	2640	0	0	0	0	0	0	0	0	0	3	0	0	0	0	0	0	1	0	0	0	0	0	0	0	0
2022-01-27	2022-01-27T15:07:51.408+03:00	2022-03-17	collect:zxDG4Y1ZKMXGjzWh	6	12	136.8	31.6	1	2009-05-23	12.8159	.	-2.48	-0.64	16.9	6	1	0	0	0	0	2	0	1	24	0	0	0	0	0	0	0	0	0	2	0	0	0	0	0	0	1	0	0	0	0	0	0	0	0
2022-01-27	2022-01-27T16:07:57.386+03:00	2022-03-17	collect:zxDG4Y1ZKMXGjzWh	6	12	138.6	35.0	1	2010-11-09	11.3511	.	-1	0.5	18.2	7	1	0	0	0	0	5	0	2.5	60	0	0	0	0	0	0	0	0	0	3	0	0	0	0	0	0	1	0	0	0	0	0	0	0	0
2022-01-27	2022-01-27T16:52:05.813+03:00	2022-03-17	collect:zxDG4Y1ZKMXGjzWh	6	12	150.0	41.5	1	2007-11-20	14.3217	.	-2.05	-0.4	18.4	8	1	0	0	0	0	5	0	2.5	60	0	0	0	0	0	0	0	0	0	3	0	0	0	0	0	0	1	0	4	0	2	0	0	0	0
2022-01-27	2022-01-27T18:08:09.309+03:00	2022-03-17	collect:zxDG4Y1ZKMXGjzWh	6	12	157.8	45.0	2	2009-08-17	12.5804	.	0.52	-0.15		6	8	4	0	2	48	2	3	2.5	60	0	0	0	0	0	0	0	0	0	4	0	0	0	0	0	0	1	0	0	0	0	0	0	0	0
2022-01-27	2022-01-27T18:31:51.523+03:00	2022-03-17	collect:zxDG4Y1ZKMXGjzWh	6	12	134.5	30.0	2	2012-08-09	9.60164	-0.11	-0.32	0.08	16.6	6	8	8	4	6	144	1	2	1.5	36	0	0	0	0	0	0	0	0	0	2	0	0	0	0	0	0	1	0	9	3	6	0	0	0	0
2022-01-27	2022-01-27T18:36:56.988+03:00	2022-03-17	collect:zxDG4Y1ZKMXGjzWh	6	12	148.5	39.2	2	2009-11-20	12.3203	.	-0.71	-0.22	17.8	8	1	0	0	0	0	3	1	2	48	0	0	0	0	0	0	0	0	0	3	0	0	0	0	0	0	1	0	0	0	0	0	0	0	0
2022-01-27	2022-01-27T18:47:31.739+03:00	2022-03-17	collect:zxDG4Y1ZKMXGjzWh	6	12	148.7	41.7	2	2010-05-05	11.8658	.	-0.3	0.37	18.9	6	8	4	2	3	72	35	9	22	528	0	0	0	0	0	0	0	0	0	1	0	0	0	0	0	0	1	0	3	0	1.5	0	0	0	0
2022-01-27	2022-01-27T19:04:04.201+03:00	2022-03-17	collect:zxDG4Y1ZKMXGjzWh	6	12	145.8	38.4	2	2012-05-29	9.79877	1.12	1.27	0.68	18.1	4	1	0	0	0	0	9	7	8	192	0	0	0	0	0	0	0	0	0	1	0	0	0	0	0	0	1	0	0	0	0	0	0	0	0
2022-01-27	2022-01-27T19:12:23.821+03:00	2022-03-17	collect:zxDG4Y1ZKMXGjzWh	6	12	143.6	36.5	2	2010-10-22	11.4004	.	-0.64	0.05	17.7	6	1	0	0	0	0	4	0	2	48	0	0	0	0	0	0	0	0	0	1	0	0	0	0	0	0	1	0	0	0	0	2	0	1	1
2022-01-27	2022-01-27T19:37:04.269+03:00	2022-03-17	collect:zxDG4Y1ZKMXGjzWh	6	12	134.1	28.8	2	2013-01-17	9.16085	-0.03	0.05	-0.1	16	8	1	0	0	0	0	3	0	1.5	36	0	0	0	0	0	0	0	0	0	3	0	0	0	0	0	0	1	0	0	0	0	0	0	0	0
2022-01-27	2022-01-27T16:44:14.889+03:00	2022-03-17	collect:HHiCwAzCp1cPGLIR	6	13	139.0	31.0	2	2008-07-15	13.6701	.	-2.88	-1.56	16	6	1	0	0	0	0	0	1	0.5	12	0	0	0	0	0	0	0	0	0	4	0	0	0	0	0	0	1	0	0	0	0	0	0	0	0
2022-01-27	2022-01-27T16:57:27.546+03:00	2022-03-17	collect:HHiCwAzCp1cPGLIR	6	13	138.0	33	2	2009-02-16	13.0787	.	-2.73	-0.69	17.3	8	1	0	0	0	0	0	1	0.5	12	0	0	0	0	0	0	0	0	0	1	0	0	0	0	0	0	1	0	0	0	0	0	0	0	0
2022-01-27	2022-01-27T17:35:15.156+03:00	2022-03-17	collect:HHiCwAzCp1cPGLIR	6	13	140.0	33.0	1	2007-04-03	14.9541	.	-3.72	-1.47	16.8	8	1	0	0	0	0	1	0	0.5	12	0	0	0	0	0	0	0	0	0	4	0	0	0	0	0	0	1	0	0	0	0	3	0	1.5	1
2022-01-29	2022-01-29T12:16:58.848+03:00	2022-03-17	collect:HHiCwAzCp1cPGLIR	6	13	140.0	36.0	1	2007-10-23	14.3984	.	-3.36	-0.45	18.4	8	1	0	0	0	0	1	0	0.5	12	0	0	0	0	0	0	0	0	0	2	0	0	0	0	0	0	1	0	0	0	0	0	0	0	0
2022-01-31	2022-01-31T12:27:38.068+03:00	2022-03-17	collect:R6c3CRYj0UFLio5l	7	14	150.0	39.0	1	2011-01-05	11.1951	.	0.8	0.13	17.3	8	1	0	0	0	0	0	2	1	24	0	0	0	0	0	0	0	0	0	1	0	0	0	0	0	0	1	0	0	0	0	0	0	0	0
2022-01-31	2022-01-31T12:44:04.687+03:00	2022-03-17	collect:R6c3CRYj0UFLio5l	7	14	143.0	32.0	1	2010-08-23	11.5647	.	-0.54	-0.97	15.6	7	1	0	1	0.5	12	0	2	1	24	0	0	0	0	0	0	0	0	0	1	0	0	0	0	0	0	1	0	0	0	0	0	0	0	0
2022-01-31	2022-01-31T13:29:33.399+03:00	2022-03-17	collect:R6c3CRYj0UFLio5l	7	14	157.0	39.1	1	2009-02-03	13.1143	.	-0.04	-1.39	15.9	9	8	10	2	6	144	11	7	9	216	0	0	0	0	0	0	0	0	0	1	0	0	0	0	0	0	1	0	15	16	15.5	2	4	3	1
2022-01-31	2022-01-31T13:41:05.442+03:00	2022-03-17	collect:R6c3CRYj0UFLio5l	7	14	153.0	38.9	1	2009-11-30	12.293	.	0.22	-0.61	16.6	8	8	3	0	1.5	36	6	2	4	96	0	0	0	0	0	0	0	0	0	4	0	0	0	0	0	0	1	0	2	1	1.5	0	0	0	0
2022-01-31	2022-01-31T13:54:55.249+03:00	2022-03-17	collect:R6c3CRYj0UFLio5l	7	14	164.0	41.1	1	2009-08-18	12.5777	.	1.45	-1.59	15.3	7	1	0	2	1	24	4	0	2	48	0	0	0	0	0	0	0	0	0	3	0	0	0	0	0	0	1	0	1	4	2.5	0	0	0	0
2022-01-31	2022-01-31T14:52:12.990+03:00	2022-03-17	collect:R6c3CRYj0UFLio5l	7	14	149.0	34.4	2	2011-07-12	10.6804	.	0.86	-0.82	15.5	10	1	0	2	1	24	93	41	67	1608	0	0	0	0	0	0	0	0	0	4	0	0	0	0	0	0	1	0	0	0	0	30	15	22.5	1
2022-01-31	2022-01-31T15:49:14.164+03:00	2022-03-17	collect:R6c3CRYj0UFLio5l	7	14	146.0	46.4	2	2011-10-13	10.4257	.	0.66	1.68	21.8	5	1	0	0	0	0	34	26	30	720	0	0	0	0	0	0	0	0	0	4	0	0	0	0	0	0	1	0	0	0	0	0	0	0	0
2022-01-31	2022-01-31T16:08:33.795+03:00	2022-03-17	collect:R6c3CRYj0UFLio5l	7	14	155.0	43.4	1	2010-02-12	12.0903	.	0.69	0.21	18.1	16	1	0	0	0	0	0	3	1.5	36	0	0	0	0	0	0	0	0	0	2	0	0	0	0	0	0	1	0	0	0	0	0	0	0	0
2022-01-24	2022-01-24T13:32:03.180+03:00	2022-03-17	collect:zxDG4Y1ZKMXGjzWh	8	15	130.0	35.0	2	2010-01-05	12.1944	.	-3.3	0.9	2.7	15	1	0	0	0	0	0	1	0.5	12	0	0	0	0	0	0	0	0	0	1	0	0	0	0	0	0	1	0	0	0	0	0	0	0	0
2022-01-24	2022-01-24T13:41:30.454+03:00	2022-03-17	collect:zxDG4Y1ZKMXGjzWh	8	15	132.0	32.0	2	2011-07-01	10.7105	.	-1.75	0.54	18.4	11	8	21	18	19.5	468	8	9	8.5	204	0	0	0	0	0	0	0	0	0	3	0	0	0	0	0	0	1	0	0	0	0	0	0	0	0
2022-01-24	2022-01-24T14:08:59.086+03:00	2022-03-17	collect:zxDG4Y1ZKMXGjzWh	8	15	123.0	34.0	2	2011-01-24	11.1431	.	-3.48	1.67	22.5	10	1	0	1	0.5	12	0	3	1.5	36	0	0	0	0	0	0	0	0	0	1	0	0	0	0	0	0	1	0	0	2	1	0	0	0	0
2022-01-24	2022-01-24T14:29:30.482+03:00	2022-03-17	collect:zxDG4Y1ZKMXGjzWh	8	15	131.0	30.0	2	2011-08-19	10.5763	.	-1.78	0.22	17.5	13	1	0	0	0	0	0	1	0.5	12	0	0	0	0	0	0	0	0	0	4	0	0	0	0	0	0	1	0	1	0	0.5	0	0	0	0
2022-01-24	2022-01-24T15:28:22.984+03:00	2022-03-17	collect:zxDG4Y1ZKMXGjzWh	8	15	139.0	31.0	2	2011-06-20	10.7406	.	-0.71	-0.53	16	9	1	0	0	0	0	2	0	1	24	0	0	0	0	0	0	0	0	0	1	0	0	0	0	0	0	1	0	0	0	0	0	0	0	0
2022-01-24	2022-01-24T16:06:54.575+03:00	2022-03-17	collect:zxDG4Y1ZKMXGjzWh	8	15	142.0	32.0	1	2008-02-29	14.0452	.	-2.83	-1.76	15.9	5	1	0	0	0	0	1	0	0.5	12	0	0	0	0	0	0	0	0	0	4	0	0	0	0	0	0	1	0	5	1	3	0	0	0	0
2022-01-24	2022-01-24T16:34:13.510+03:00	2022-03-17	collect:zxDG4Y1ZKMXGjzWh	8	15	140.0	25.0	1	2009-08-16	12.5832	.	-1.84	-3.81	12.8	10	8	79	50	64.5	1548	20	20	20	480	0	0	0	0	0	0	0	0	0	3	0	0	0	0	0	0	1	0	6	13	9.5	0	0	0	0
2022-01-24	2022-01-24T16:43:43.388+03:00	2022-03-17	collect:zxDG4Y1ZKMXGjzWh	8	15	140.0	33.0	1	2009-12-16	12.2491	.	-1.54	-0.47	16.8	7	1	0	0	0	0	5	1	3	72	0	0	0	0	0	0	0	0	0	1	0	0	0	0	0	0	1	0	0	0	0	0	0	0	0
2022-01-24	2022-01-24T15:05:52.105+03:00	2022-03-17	collect:5NqLLA0sxzFNy8IJ	8	16	165.4	38.0	2	2011-11-22	10.3162	.	3.76	-1.76	13.9	6	1	0	0	0	0	0	1	0.5	12	0	0	0	0	0	0	0	0	0	1	0	0	0	0	0	0	1	0	0	0	0	0	1	0.5	1
2022-01-24	2022-01-24T15:58:07.267+03:00	2022-03-17	collect:5NqLLA0sxzFNy8IJ	8	16	166.4	40.0	2	2014-01-24	8.14237	2.41	6.6	-0.81	14.4	5	1	0	0	0	0	0	1	0.5	12	0	0	0	0	0	0	0	0	0	4	0	0	0	0	0	0	1	0	0	0	0	0	0	0	0
2022-01-24	2022-01-24T17:23:22.735+03:00	2022-03-17	collect:5NqLLA0sxzFNy8IJ	8	16	176.5	41.0	1	2009-02-23	13.0595	.	2.63	-3.61	13.2	12	1	0	0	0	0	0	2	1	24	0	0	0	0	0	0	0	0	0	2	0	0	0	0	0	0	1	0	0	0	0	0	0	0	0
2022-01-25	2022-01-25T08:29:02.075+03:00	2022-03-17	collect:5NqLLA0sxzFNy8IJ	8	16	163.3	31.0	1	2009-03-28	12.9692	.	0.95	-4.93	11.6	7	1	0	0	0	0	70	13	41.5	996	0	0	0	0	0	0	0	0	0	3	0	0	0	0	0	0	1	0	0	0	0	0	0	0	0
2022-01-25	2022-01-25T08:32:59.506+03:00	2022-03-17	collect:5NqLLA0sxzFNy8IJ	8	16	178.0	40.0	1	2009-05-31	12.794	.	2.72	-3.6	13.1	5	1	0	1	0.5	12	2	6	4	96	0	0	0	0	0	0	0	0	0	4	0	0	0	0	0	0	1	0	0	0	0	0	0	0	0
2022-01-25	2022-01-25T08:43:34.118+03:00	2022-03-17	collect:5NqLLA0sxzFNy8IJ	8	16	185.0	47.0	1	2011-03-03	11.039	.	6.11	-2.33	13.7	6	8	1	0	0.5	12	1	1	1	24	0	0	0	0	0	0	0	0	0	1	0	0	0	0	0	0	1	0	0	0	0	0	0	0	0
2022-01-24	2022-01-24T15:09:16.812+03:00	2022-03-17	collect:nAWMqL8TaFLG3AHR	8	17	150.9	41	2	2007-08-21	14.5708	.	-1.48	-0.8	18	12	1	0	0	0	0	11	1	6	144	0	0	0	0	0	0	0	0	0	1	0	0	0	0	0	0	1	0	0	0	0	0	0	0	0
2022-01-24	2022-01-24T18:07:01.566+03:00	2022-03-17	collect:nAWMqL8TaFLG3AHR	8	17	166.7	53.5	1	2009-12-27	12.219	.	2.2	0.67	19.3	4	1	0	0	0	0	1	0	0.5	12	0	0	0	0	0	0	0	0	0	3
2022-01-24	2022-01-24T18:16:52.317+03:00	2022-03-17	collect:nAWMqL8TaFLG3AHR	8	17	145.5	43.1	2	2008-03-22	13.9849	.	-2.07	0.27	20.4	8	1	0	0	0	0	0	3	1.5	36	0	0	0	0	0	0	0	0	0	2	0	0	0	0	0	0	1	0	0	0	0	0	0	0	0
2022-01-24	2022-03-16T13:31:11.822+03:00	2022-03-17	collect:nAWMqL8TaFLG3AHR	8	17	145.5	33.2	1	2009-12-11	12.2628	.	-0.79	-1.18	15.7	5	1	0	0	0	0	0	2	1	24	0	0	0	0	0	0	0	0	0	4	0	0	0	0	0	0	1	0	0	0	0	0	0	0	0
2022-03-16	2022-03-16T13:39:45.489+03:00	2022-03-17	collect:nAWMqL8TaFLG3AHR	8	17	120.2	24.3	1	2008-09-03	13.5332	.	-5.28	-0.95	16.8	8	1	0	0	0	0	1	0	0.5	12	0	0	0	0	0	0	0	0	0	4	0	0	0	0	0	0	1	0	0	0	0	0	0	0	0
2022-03-16	2022-03-16T14:01:03.703+03:00	2022-03-17	collect:nAWMqL8TaFLG3AHR	8	17	162.0	46.0	1	2006-04-11	15.9316	.	-1.4	-1.38	17.5	9	1	0	0	0	0	2	0	1	24	0	0	0	0	0	0	0	0	0	2	0	0	0	0	0	0	1	0	0	0	0	0	0	0	0
2022-03-16	2022-03-02T17:10:25.820+03:00	2022-03-17	collect:R6c3CRYj0UFLio5l	8	17	144.6	35.6	2	2008-08-01	13.6235	.	-2.05	-1.01	17	5	1	0	0	0	0	1	0	0.5	12	0	0	0	0	0	0	0	0	0	2	0	0	0	0	0	0	1	0	0	0	0	0	0	0	0
2022-01-31	2022-01-31T10:34:28.119+03:00	2022-03-17	collect:5NqLLA0sxzFNy8IJ	9	18	161.0	45.0	1	2009-06-22	12.7337	.	0.89	-0.35	17.4	5	8	2	1	1.5	36	23	9	16	384	0	0	0	0	0	0	0	0	0	3	0	0	0	0	0	0	1	0	0	1	0.5	0	0	0	0
2022-01-31	2022-01-31T11:28:55.459+03:00	2022-03-17	collect:5NqLLA0sxzFNy8IJ	9	18	164.0	52.0	2	2009-06-29	12.7146	.	1.25	0.28	19.3	6	1	0	1	0.5	12	0	4	2	48	0	0	0	0	0	0	0	0	0	4	0	0	0	0	0	0	1	0	0	1	0.5	0	0	0	0
2022-01-31	2022-03-02T08:04:41.376+03:00	2022-03-17	collect:zxDG4Y1ZKMXGjzWh	9	18	168.0	55.0	2	2008-06-02	13.7878	.	1.24	0.01	19.5	8	1	0	0	0	0	34	3	18.5	444	0	0	0	0	0	0	0	0	0	2	0	0	0	0	0	0	1	0	3	0	1.5	0	0	0	0
2022-03-02	2022-03-02T08:09:50.826+03:00	2022-03-17	collect:zxDG4Y1ZKMXGjzWh	9	18	166	47.0	1	2009-05-26	12.8077	.	1.49	-0.54	17.1	4	1	0	0	0	0	0	2	1	24	0	0	0	0	0	0	0	0	0	3	0	0	0	0	0	0	1	0	0	0	0	0	0	0	0
2022-03-02	2022-03-02T08:16:53.566+03:00	2022-03-17	collect:zxDG4Y1ZKMXGjzWh	9	18	167	39.0	1	2009-09-05	12.5284	.	1.92	-2.65	14	8	1	0	0	0	0	2	0	1	24	0	0	0	0	0	0	0	0	0	3	0	0	0	0	0	0	1	0	0	0	0	0	0	0	0
2022-03-02	2022-03-02T08:20:32.627+03:00	2022-03-17	collect:zxDG4Y1ZKMXGjzWh	9	18	163.0	50.0	2	2009-02-09	13.0979	.	0.86	-0.04	18.8	12	8	25	15	20	480	1	2	1.5	36	0	0	0	0	0	0	0	0	0	4	0	0	0	0	0	0	1	0	0	0	0	0	0	0	0
2022-03-02	2022-03-02T08:24:36.305+03:00	2022-03-17	collect:zxDG4Y1ZKMXGjzWh	9	18	153	37	1	2008-11-07	13.3552	.	-0.79	-1.52	15.8	9	1	0	0	0	0	4	4	4	96	0	0	0	0	0	0	0	0	0	4	0	0	0	0	0	0	1	0	0	0	0	0	0	0	0
2022-03-02	2022-03-02T08:28:57.569+03:00	2022-03-17	collect:zxDG4Y1ZKMXGjzWh	9	18	140	27	1	2010-05-05	11.8658	.	-1.21	-2.58	13.8	5	8	8	7	7.5	180	3	1	2	48	0	0	0	0	0	0	0	0	0	2	0	0	0	0	0	0	1	0	2	2	2	0	0	0	0
2022-03-02	2022-03-02T08:33:54.275+03:00	2022-03-17	collect:zxDG4Y1ZKMXGjzWh	9	18	156.0	39.0	2	2009-08-09	12.6023	.	0.18	-1.2	16	6	8	4	2	3	72	25	25	25	600	0	0	0	0	0	0	0	0	0	1	0	0	0	0	0	0	1	Dore	0	0	0	0	0	0	0
2022-03-02	2022-03-02T08:37:34.990+03:00	2022-03-17	collect:zxDG4Y1ZKMXGjzWh	9	18	158.0	46.0	2	2008-09-25	13.473	.	-0.06	-0.32	18.4	10	1	0	0	0	0	0	1	0.5	12	0	0	0	0	0	0	0	0	0	4	0	0	0	0	0	0	1	0	0	0	0	0	0	0	0
2022-03-02	2022-03-02T08:41:08.766+03:00	2022-03-17	collect:zxDG4Y1ZKMXGjzWh	9	18	151.0	40.0	2	2010-03-08	12.0246	.	-0.1	-0.22	17.5	7	8	4	1	2.5	60	31	8	19.5	468	0	0	0	0	0	0	0	0	0	3	0	0	0	0	0	0	1	0	0	0	0	0	0	0	0
2022-03-02	2022-03-02T08:45:18.928+03:00	2022-03-17	collect:zxDG4Y1ZKMXGjzWh	9	18	142.0	30.0	2	2010-02-21	12.0657	.	-1.45	-1.71	14.9	5	8	3	5	4	96	35	17	26	624	0	0	0	0	0	0	0	0	0	2	0	0	0	0	0	0	1	0	3	0	1.5	0	0	0	0
2022-03-02	2022-03-02T08:55:10.164+03:00	2022-03-17	collect:zxDG4Y1ZKMXGjzWh	9	18	162	48	1	2010-02-02	12.1177	.	1.65	0.3	18.3	6	1	0	0	0	0	10	5	7.5	180	0	0	0	0	0	0	0	0	0	3	0	0	0	0	0	0	1	0	0	1	0.5	0	0	0	0
2022-03-02	2022-03-02T09:00:38.049+03:00	2022-03-17	collect:zxDG4Y1ZKMXGjzWh	9	18	154.0	51.0	2	2008-07-26	13.64	.	-0.71	0.73	21.5	5	1	0	0	0	0	14	19	16.5	396	0	0	0	0	0	0	0	0	0	3	0	0	0	0	0	0	1	0	0	1	0.5	0	0	0	0
2022-03-02	2022-03-02T09:04:01.681+03:00	2022-03-17	collect:zxDG4Y1ZKMXGjzWh	9	18	168	51	1	2009-02-22	13.0623	.	1.49	-0.12	18.1	8	1	0	1	0.5	12	3	0	1.5	36	0	0	0	0	0	0	0	0	0	2	0	0	0	0	0	0	1	0	0	0	0	0	0	0	0
2022-03-02	2022-03-02T09:09:15.145+03:00	2022-03-17	collect:zxDG4Y1ZKMXGjzWh	9	18	149.0	31.0	2	2010-01-01	12.2053	.	-0.54	-2.42	14	5	1	0	0	0	0	0	1	0.5	12	0	0	0	0	0	0	0	0	0	4	0	0	0	0	0	0	1	0	0	0	0	0	0	0	0
2022-03-02	2022-01-31T09:20:13.550+03:00	2022-03-17	collect:5NqLLA0sxzFNy8IJ	9	18	150.5	36.0	1	2008-07-28	13.6345	.	-1.38	-1.58	15.9	7	1	0	0	0	0	12	8	10	240	0	0	0	0	0	0	0	0	0	1	0	0	0	0	0	0	1	0	0	0	0	0	0	0	0
2022-01-31	2022-01-31T10:00:00.049+03:00	2022-03-17	collect:5NqLLA0sxzFNy8IJ	9	18	152	35	1	2008-05-05	13.8645	.	-1.38	-2.21	15.1	8	1	0	0	0	0	3	0	1.5	36	0	0	0	0	0	0	0	0	0	1	0	0	0	0	0	0	1	0	0	1	0.5	0	0	0	0
2022-01-31	2022-01-31T10:48:44.235+03:00	2022-03-17	collect:5NqLLA0sxzFNy8IJ	9	18	170.0	40.0	1	2007-07-23	14.6502	.	0.33	-3.58	13.8	3	1	0	0	0	0	167	410	288.5	6924	0	0	0	0	0	0	0	0	0	1	0	0	0	0	0	0	1	0	5	0	2.5	0	0	0	0
2022-01-31	2022-01-31T12:21:33.806+03:00	2022-03-17	collect:nAWMqL8TaFLG3AHR	9	19	141.0	30.9	2	2010-01-31	12.1232	.	-1.64	-1.31	15.5	8	1	0	0	0	0	226	166	196	4704	0	0	0	0	0	0	0	0	0	4	0	0	0	0	0	0	1	0	0	0	0	0	0	0	0
2022-01-31	2022-01-31T12:23:23.815+03:00	2022-03-17	collect:nAWMqL8TaFLG3AHR	9	19	157.4	42.1	2	2010-01-31	12.1232	.	0.75	-0.52	17	9	1	0	0	0	0	8	2	5	120	0	0	0	0	0	0	0	0	0	4	0	0	0	0	0	0	1	0	0	0	0	3	4	3.5	1
2022-01-31	2022-01-31T13:01:53.061+03:00	2022-03-17	collect:nAWMqL8TaFLG3AHR	9	19	157.0	45.4	2	2008-10-27	13.3854	.	-0.16	-0.29	18.4	10	1	0	0	0	0	51	17	34	816	0	0	0	0	0	0	0	0	0	2	0	0	0	0	0	0	1	0	0	0	0	0	0	0	0
2022-02-02	2022-02-02T13:47:48.238+03:00	2022-03-17	collect:5NqLLA0sxzFNy8IJ	9	20	157.9	45.8	2	2011-06-25	10.7269	.	2.17	0.54	18.4	8	1	0	0	0	0	2	5	3.5	84	0	0	0	0	0	0	0	0	0	4	0	0	0	0	0	0	1	0	0	0	0	0	0	0	0
2022-02-02	2022-02-02T14:17:19.541+03:00	2022-03-17	collect:5NqLLA0sxzFNy8IJ	9	20	153.4	39.4	2	2007-03-03	15.039	.	-1.22	-1.53	16.7	3	1	0	0	0	0	7	2	4.5	108	0	0	0	0	0	0	0	0	0	1	0	0	0	0	0	0	1	0	0	0	0	0	0	0	0
2022-02-03	2022-02-03T16:34:35.368+03:00	2022-03-17	collect:5NqLLA0sxzFNy8IJ	9	20	149.4	43.9	1	2011-04-21	10.9049	.	0.97	1.2	19.7	8	1	0	0	0	0	6	0	3	72	0	0	0	0	0	0	0	0	0	1	0	0	0	0	0	0	1	0	0	0	0	3	2	2.5	1
2022-01-31	2022-01-31T13:40:11.232+03:00	2022-03-17	collect:zxDG4Y1ZKMXGjzWh	9	20	139.2	31.4	2	2011-06-24	10.7296	.	-0.67	-0.44	16.2	7	1	0	0	0	0	0	3	1.5	36	0	0	0	0	0	0	0	0	0	4	0	0	0	0	0	0	1	0	0	0	0	0	0	0	0
2022-01-31	2022-01-31T13:46:46.086+03:00	2022-03-17	collect:zxDG4Y1ZKMXGjzWh	9	20	141.7	31.5	2	2011-08-25	10.5599	.	-0.12	-0.67	15.7	6	1	0	0	0	0	40	10	25	600	0	0	0	0	0	0	0	0	0	1
2022-01-31	2022-01-31T14:06:05.931+03:00	2022-03-17	collect:zxDG4Y1ZKMXGjzWh	9	20	130.0	25.9	2	2007-08-25	14.5599	.	-4.5	-2.25	15.3	9	1	0	0	0	0	0	2	1	24	0	0	0	0	0	0	0	0	0	3	0	0	0	0	0	0	1	0	0	0	0	0	0	0	0
2022-01-31	2022-01-31T14:44:39.518+03:00	2022-03-17	collect:zxDG4Y1ZKMXGjzWh	9	20	130.7	24.5	1	2013-01-31	9.12252	-1.06	-0.46	-1.27	14.3	8	1	0	0	0	0	1	0	0.5	12	0	0	0	0	0	0	0	0	0	1	0	0	0	0	0	0	1	0	0	0	0	0	0	0	0
2022-01-31	2022-01-31T14:59:47.759+03:00	2022-03-17	collect:zxDG4Y1ZKMXGjzWh	9	20	164.2	48.1	1	2007-01-31	15.1239	.	-0.71	-0.96	17.8	15	1	0	0	0	0	43	30	36.5	876	0	0	0	0	0	0	0	0	0	4	0	0	0	0	0	0	1	0	0	0	0	0	0	0	0
2022-01-31	2022-01-31T15:18:15.232+03:00	2022-03-17	collect:zxDG4Y1ZKMXGjzWh	9	20	154.7	40.4	1	2008-07-21	13.6537	.	-0.85	-0.96	16.9	10	1	0	0	0	0	2	0	1	24	0	0	0	0	0	0	0	0	0	2	0	0	0	0	0	0	1	0	0	1	0.5	0	0	0	0
2022-01-31	2022-01-31T16:23:40.299+03:00	2022-03-17	collect:zxDG4Y1ZKMXGjzWh	9	20	144.9	31.4	1	2011-09-25	10.475	.	0.66	-1.12	15	10	1	0	0	0	0	6	2	4	96	0	0	0	0	0	0	0	0	0	2	0	0	0	0	0	0	1	0	0	0	0	0	0	0	0
2022-01-31	2022-01-31T11:57:07.741+03:00	2022-03-17	collect:PwwJ1eIXGZbmV6ed	9	21	121.8	29.2	1	2011-07-17	10.6667	.	-2.98	1.27	19.7	8	1	0	0	0	0	5	9	7	168	0	0	0	0	0	0	0	0	0	4	0	0	0	0	0	0	1	0	0	0	0	0	0	0	0
2022-01-31	2022-01-31T12:05:44.723+03:00	2022-03-17	collect:PwwJ1eIXGZbmV6ed	9	21	140.0	28.7	1	2011-04-20	10.9076	.	-0.43	-1.49	14.6	12	1	0	0	0	0	133	112	122.5	2940	0	0	0	0	0	0	0	0	0	2	0	0	0	0	0	0	1	0	0	0	0	0	0	0	0
2022-01-31	2022-01-31T12:11:04.267+03:00	2022-03-17	collect:PwwJ1eIXGZbmV6ed	9	21	169.2	31.0	1	2011-05-18	10.8309	.	4	-5.19	10.8	8	1	0	0	0	0	17	21	19	456	0	0	0	0	0	0	0	0	0	3	0	0	0	0	0	0	1	0	0	0	0	0	0	0	0
2022-01-31	2022-01-31T12:44:03.621+03:00	2022-03-17	collect:PwwJ1eIXGZbmV6ed	9	21	170.0	40.0	1	2010-06-22	11.7344	.	3.18	-2.47	13.8	12	1	0	0	0	0	1	4	2.5	60	0	0	0	0	0	0	0	0	0	2	0	0	0	0	0	0	1	0	0	0	0	0	0	0	0
2022-01-31	2022-01-31T12:47:20.216+03:00	2022-03-17	collect:PwwJ1eIXGZbmV6ed	9	21	139.1	27.8	1	2009-01-24	13.1417	.	-2.45	-2.56	14.4	13	1	0	0	0	0	1	2	1.5	36	0	0	0	0	0	0	0	0	0	4	0	0	0	0	0	0	1	0	0	0	0	0	0	0	0
2022-01-31	2022-01-31T18:42:14.512+03:00	2022-03-17	collect:PwwJ1eIXGZbmV6ed	9	21	149.2	38.7	1	2009-04-24	12.8953	.	-0.87	-0.4	17.4	12	1	0	0	0	0	16	6	11	264	0	0	0	0	0	0	0	0	0	1	0	0	0	0	0	0	1	0	0	0	0	0	0	0	0
2022-01-31	2022-01-31T18:59:10.842+03:00	2022-03-17	collect:PwwJ1eIXGZbmV6ed	9	21	130.4	29.4	1	2011-04-23	10.8994	.	-1.85	0.2	17.3	8	1	0	0	0	0	0	3	1.5	36	4	0	2	48	0	0	0	0	0	4	0	0	0	0	0	0	1	0	0	0	0	0	0	0	0
2022-01-31	2022-01-31T19:14:26.466+03:00	2022-03-17	collect:PwwJ1eIXGZbmV6ed	9	21	166.2	40.0	1	2011-12-22	10.2341	.	4.16	-1.42	14.5	5	8	1	0	0.5	12	0	5	2.5	60	0	0	0	0	0	0	0	0	0	3	0	0	0	0	0	0	1	0	0	0	0	0	0	0	0
2022-01-31	2022-01-31T19:20:41.766+03:00	2022-03-17	collect:PwwJ1eIXGZbmV6ed	9	21	169.0	39.0	1	2012-07-20	9.6564	1.47	5.22	-2	13.7	7	1	0	0	0	0	0	11	5.5	132	0	0	0	0	0	0	0	0	0	3	0	0	0	0	0	0	1	0	0	0	0	0	0	0	0
2022-01-31	2022-01-31T19:25:39.888+03:00	2022-03-17	collect:PwwJ1eIXGZbmV6ed	9	21	158.0	30.0	1	2013-06-19	8.74196	0.56	4.47	-3.55	12	8	1	0	0	0	0	18	7	12.5	300	0	0	0	0	0	0	0	0	0	1	0	0	0	0	0	0	1	0	0	0	0	6	4	5	1
2022-01-31	2022-01-31T19:32:40.094+03:00	2022-03-17	collect:PwwJ1eIXGZbmV6ed	9	21	169.1	40.0	2	2013-05-21	8.82136	1.97	6.15	-1.29	14	5	1	0	0	0	0	5	0	2.5	60	0	0	0	0	0	0	0	0	0	2	0	0	0	0	0	0	1	0	0	0	0	0	0	0	0
2022-01-31	2022-01-31T19:37:38.654+03:00	2022-03-17	collect:PwwJ1eIXGZbmV6ed	9	21	139.7	38.0	2	2011-05-21	10.8227	.	-0.68	0.91	19.5	5	1	0	0	0	0	28	18	23	552	0	0	0	0	0	0	0	0	0	1	0	0	0	0	0	0	1	0	2	1	1.5	0	0	0	0
2022-02-01	2022-02-01T13:38:22.431+03:00	2022-03-17	collect:PwwJ1eIXGZbmV6ed	9	21	169.2	41.0	1	2011-03-20	10.9925	.	3.83	-1.78	14.3	8	1	0	0	0	0	9	0	4.5	108	0	0	0	0	0	0	0	0		2	0	0	0	0	0	0	1	0	0	0	0	0	0	0	0
2022-01-28	2022-01-28T13:02:18.810+03:00	2022-03-17	collect:nAWMqL8TaFLG3AHR	11	22	152.2	41.0	1	2010-07-05	11.6988	.	0.67	0.16	17.7	5	8	6	0	3	72	1	0	0.5	12	0	0	0	0	0	0	0	0	0	4	0	0	0	0	0	0	1	0				.	.	.
2022-01-28	2022-01-28T14:03:31.570+03:00	2022-03-17	collect:nAWMqL8TaFLG3AHR	11	22	134.0	31.0	1	2012-04-03	9.95209	-0.03	-0.6	0.44	17.3	3	8	14	8	11	264	1	0	0.5	12	0	0	0	0	0	0	0	0	0	3	0	0	0	0	0	0	1	0	21	13	17	0	0	0	0
2022-01-28	2022-02-05T10:04:00.960+03:00	2022-03-17	collect:5NqLLA0sxzFNy8IJ	11	23	149.5	39.6	2	2012-05-10	9.85079	1.25	1.8	0.53	17.7	5	1	0	0	0	0	98	154	126	3024	0	0	0	0	0	0	0	0	0	4	0	0	0	0	0	0	1	0	0	0	0	0	0	0	0
2022-01-28	2022-02-05T10:11:09.903+03:00	2022-03-17	collect:5NqLLA0sxzFNy8IJ	11	23	146.5	39.7	2	2009-03-05	13.0322	.	-1.47	-0.15	18.5	4	1	0	0	0	0	7	6	6.5	156	0	0	0	0	0	0	0	0	0	1	0	0	0	0	0	0	1	0	0	0	0	1	1	1	1
2022-02-05	2022-02-05T10:17:18.186+03:00	2022-03-17	collect:5NqLLA0sxzFNy8IJ	11	23	147.1	35.4	2	2010-10-01	11.4579	.	-0.17	-0.6	16.4	8	1	0	0	0	0	32	27	29.5	708	0	0	0	0	0	0	0	0	0	2	0	0	0	0	0	0	1	0	0	0	0	0	0	0	0
2022-02-05	2022-02-05T10:23:52.496+03:00	2022-03-17	collect:5NqLLA0sxzFNy8IJ	11	23	152.2	39.5	2	2010-05-14	11.8412	.	0.23	-0.39	17.1	10	1	0	0	0	0	8	3	5.5	132	0	0	0	0	0	0	0	0	0	2	0	0	0	0	0	0	1	0	0	0	0	0	0	0	0
2022-02-05	2022-02-05T10:37:38.592+03:00	2022-03-17	collect:5NqLLA0sxzFNy8IJ	11	23	149.4	32.7	2	2010-01-15	12.167	.	-0.45	-1.9	14.7	12	8	2	3	2.5	60	0	1	0.5	12	0	0	0	0	0	0	0	0	0	3	0	0	0	0	0	0	1	0	0	0	0	0	2	1	1
2022-02-05	2022-02-05T10:48:07.964+03:00	2022-03-17	collect:5NqLLA0sxzFNy8IJ	11	23	143.3	34.4	2	2011-02-03	11.1157	.	-0.41	-0.29	16.8	9	1	0	0	0	0	1	3	2	48	0	0	0	0	0	0	0	0	0	3	0	0	0	0	0	0	1	0	0	0	0	0	0	0	0
2022-02-05	2022-02-05T11:14:51.613+03:00	2022-03-17	collect:5NqLLA0sxzFNy8IJ	11	23	150.1	43.8	2	2008-09-26	13.4702	.	-1.19	0.09	19.4	9	8	9	4	6.5	156	11	9	10	240	0	0	0	0	0	0	0	0	0	4	0	0	0	0	0	0	1	0	12	3	7.5	0	0	0	0
2022-02-05	2022-02-05T11:20:08.631+03:00	2022-03-17	collect:5NqLLA0sxzFNy8IJ	11	23	142.5	36.5	2	2012-01-28	10.1328	.	0.42	0.55	18	5	1	0	0	0	0	58	75	66.5	1596	0	0	0	0	0	0	0	0	0	3	0	0	0	0	0	0	1	0	0	0	0	0	0	0	0
2022-02-05	2022-02-05T11:38:26.450+03:00	2022-03-17	collect:5NqLLA0sxzFNy8IJ	11	23	138.2	32.5	2	2008-09-24	13.4757	.	-2.9	-0.97	17	2	1	0	0	0	0	0	1	0.5	12	0	0	0	0	0	0	0	0	0	3	0	0	0	0	0	0	1	0	0	0	0	0	0	0	0
2022-02-05	2022-02-05T11:47:47.604+03:00	2022-03-17	collect:5NqLLA0sxzFNy8IJ	11	23	129.4	29.9	2	2009-01-28	13.1307	.	-3.99	-0.46	17.9	5	1	0	0	0	0	0	1	0.5	12	0	0	0	0	0	0	0	0	0	1	0	0	0	0	0	0	1	0	0	0	0	0	0	0	0
2022-02-05	2022-02-05T12:47:36.108+03:00	2022-03-17	collect:5NqLLA0sxzFNy8IJ	11	23	142.2	33.5	1	2009-01-28	13.1307	.	-2.03	-0.94	16.6	7	1	0	0	0	0	1	1	1	24	0	0	0	0	0	0	0	0	0	1	0	0	0	0	0	0	1	0	4	3	3.5	1	3	2	1
2022-02-05	2022-02-05T14:10:15.376+03:00	2022-03-17	collect:5NqLLA0sxzFNy8IJ	11	23	135.3	31.0	1	2010-07-21	11.655	.	-1.71	-0.22	16.9	5	1	0	0	0	0	48	36	42	1008	0	0	0	0	0	0	0	0	0	2	0	0	0	0	0	0	1	0	0	0	0	1	0	0.5	1
2022-02-05	2022-02-05T14:18:08.315+03:00	2022-03-17	collect:5NqLLA0sxzFNy8IJ	11	23	127.4	24.0	1	2006-08-24	15.5619	.	-5.67	-3.13	14.8	5	1	0	0	0	0	1	2	1.5	36	0	0	0	0	0	0	0	0	0	1	0	0	0	0	0	0	1	0	0	0	0	0	0	0	0
2022-02-05	2022-02-05T14:28:02.095+03:00	2022-03-17	collect:5NqLLA0sxzFNy8IJ	11	23	132.2	36.2	1	2010-09-23	11.4798	.	-2.02	1.38	20.7	8	8	4	5	4.5	108	3	5	4	96	0	0	0	0	0	0	0	0	0	4	0	0	0	0	0	0	1	0	5	4	4.5	0	0	0	0
2022-02-05	2022-02-05T14:44:38.367+03:00	2022-03-17	collect:5NqLLA0sxzFNy8IJ	11	23	131.1	30.6	1	2012-01-28	10.1328	.	-1.19	0.65	17.8	5	8	3	0	1.5	36	12	16	14	336	0	0	0	0	0	0	0	0	0	3	0	0	0	0	0	0	1	0	2	5	3.5	0	0	0	0
2022-02-05	2022-02-05T14:49:17.396+03:00	2022-03-17	collect:5NqLLA0sxzFNy8IJ	11	23	115.8	25.6	1	2009-01-28	13.1307	.	-5.56	0.31	19.1	5	1	0	0	0	0	4	16	10	240	0	0	0	0	0	0	0	0	0	2	0	0	0	0	0	0	1	0	0	0	0	0	0	0	0
2022-02-05	2022-02-05T14:58:26.702+03:00	2022-03-17	collect:5NqLLA0sxzFNy8IJ	11	23	112.3	20.8	1	2007-09-23	14.4805	.	-6.97	-1.51	16.5	6	1	0	0	0	0	79	95	87	2088	0	0	0	0	0	0	0	0	0	1	0	0	0	0	0	0	1	0	0	0	0	1	0	0	0
2022-02-05	2022-02-05T09:50:07.672+03:00	2022-03-17	collect:5NqLLA0sxzFNy8IJ	11	23	141.1	38.1	2	2010-03-05	12.0329	.	-1.55	0.42	19.1	6	1	0	0	0	0	5	5	5	120	0	0	0	0	0	0	0	0	0	4	0	0	0	0	0	0	1	0	0	0	0	0	0	0	0
2022-01-28	2022-01-28T14:27:00.644+03:00	2022-03-17	collect:PwwJ1eIXGZbmV6ed	11	24	129.0	27.5	1	2010-02-05	12.1095	.	-2.96	-0.6	16.5	13	1	0	0	0	0	2	0	1	24	0	0	0	0	0	0	0	0	0	2	0	0	0	0	0	0	1	0	0	0	0	0	0	0	0
2022-01-28	2022-01-28T15:20:17.580+03:00	2022-03-17	collect:PwwJ1eIXGZbmV6ed	11	24	146.0	38.8	1	2009-02-05	13.1088	.	-1.5	-0.07	18.2	5	1	0	0	0	0	2	4	3	72	0	0	0	0	0	0	0	0	0	3	0	0	0	0	0	0	1	0	0	0	0	0	0	0	0
2022-01-28	2022-01-28T15:45:32.238+03:00	2022-03-17	collect:PwwJ1eIXGZbmV6ed	11	24	123.0	21.0	2	2010-09-01	11.54	.	-3.8	-2.23	13.9	9	1	0	0	0	0	3	0	1.5	36	0	0	0	0	0	0	0	0	0	2	0	0	0	0	0	0	1	0	0	0	0	0	0	0	0
2022-01-28	2022-01-28T16:26:09.905+03:00	2022-03-17	collect:PwwJ1eIXGZbmV6ed	11	24	122.4	20.5	2	2008-02-05	14.1109	.	-5.45	-3.28	13.7	6	1	0	0	0	0	0	1	0.5	12	0	0	0	0	0	0	0	0	0	4	0	0	0	0	0	0	1	0	0	0	0	0	0	0	0
2022-01-28	2022-01-28T15:38:09.217+03:00	2022-03-17	collect:5NqLLA0sxzFNy8IJ	11	16	154.3	39.0	2	2009-01-05	13.1937	.	-0.39	-1.18	16.4	17	1	0	0	0	0	0	5	2.5	60	0	0	0	0	0	0	0	0	0	2	0	0	0	0	0	0	1	0	0	0	0	0	0	0	0
2022-01-28	2022-01-28T12:30:57.208+03:00	2022-03-17	collect:5NqLLA0sxzFNy8IJ	11	25	172.0	49.0	1	2012-02-05	10.1109	.	5.19	0.03	16.6	5	1	0	0	0	0	0	1	0.5	12	0	0	0	0	0	0	0	0	0	2	0	0	0	0	0	0	1	0	0	0	0	0	0	0	0
2022-01-28	2022-01-28T14:04:40.346+03:00	2022-03-17	collect:5NqLLA0sxzFNy8IJ	11	25	139.6	26.0	1	2013-06-11	8.76386	-0.4	1.35	-2.11	13.3	17	1	0	0	0	0	0	3	1.5	36	0	0	0	0	0	0	0	0	0	2	0	0	0	0	0	0	1	0	0	0	0	0	0	0	0
2022-01-28	2022-01-28T14:23:37.811+03:00	2022-03-17	collect:5NqLLA0sxzFNy8IJ	11	25	156.0	34.0	1	2010-11-19	11.3238	.	1.57	-2.2	14	13	1	0	0	0	0	0	2	1	24	0	0	0	0	0	0	0	0	0	4	0	0	0	0	0	0	1	0	0	0	0	0	0	0	0
2022-01-28	2022-01-28T15:19:56.641+03:00	2022-03-17	collect:5NqLLA0sxzFNy8IJ	11	25	152.0	27	2	2013-09-17	8.49555	0.09	3.72	-3.3	11.7	5	1	0	0	0	0	0	1	0.5	12	0	0	0	0	0	0	0	0	0	1	0	0	0	0	0	0	1	0	0	0	0	0	0	0	0
2022-01-28	2022-03-03T11:19:26.674+03:00	2022-03-17	collect:zxDG4Y1ZKMXGjzWh	11	26	139.1	39.0	2	2009-05-05	12.8652	.	-2.21	0.8	20.2	5	8	2	3	2.5	60	60	55	57.5	1380	0	0	0	0	0	0	0	0	0	4	0	0	0	0	0	0	1	0	1	0	0.5	0	0	0	0
2022-03-03	2022-01-28T11:06:02.192+03:00	2022-03-17	collect:R6c3CRYj0UFLio5l	11	26	142	27.3	1	2008-04-04	13.9493	.	-2.75	-3.6	13.5	5	1	0	0	0	0	0	6	3	72	0	0	0	0	0	0	0	0	0	3	0	0	0	0	0	0	1	0	0	0	0	0	0	0	0
2022-01-28	2022-01-28T15:36:54.591+03:00	2022-03-17	collect:R6c3CRYj0UFLio5l	11	26	144.0	29.0	1	2008-04-03	13.9521	.	-2.5	-3.23	14	3	1	0	1	0.5	12	0	4	2	48	0	0	0	0	0	0	0	0	0	4	0	0	0	0	0	0	1	0	0	0	0	0	0	0	0
2022-01-29	2022-01-29T06:27:04.976+03:00	2022-03-17	collect:R6c3CRYj0UFLio5l	11	26	159.0	40.2	2	2010-01-27	12.1342	.	0.97	-1.1	15.9	8	1	0	0	0	0	3	3	3	72	0	0	0	0	0	0	0	0	0	1	0	0	0	0	0	0	1	0	0	3	1.5	0	0	0	0
2022-01-29	2022-01-29T06:39:27.033+03:00	2022-03-17	collect:R6c3CRYj0UFLio5l	11	26	144.0	40.0	2	2009-04-04	12.95	.	-1.79	0.19	19.3	8	1	0	0	0	0	1	4	2.5	60	0	0	0	0	0	0	0	0	0	4	0	0	0	0	0	0	1	0	0	0	0	0	0	0	0
2022-01-28	2022-01-28T12:51:33.801+03:00	2022-03-17	collect:HHiCwAzCp1cPGLIR	11	27	143.0	41.6	2	2010-06-16	11.7509	.	-1.04	0.92	20.3	10	1	0	0	0	0	32	23	27.5	660	0	0	0	0	0	0	0	0	0	1	0	0	0	0	0	0	1	0	0	0	0	0	0	0	0
2022-01-28	2022-01-28T12:59:49.504+03:00	2022-03-17	collect:HHiCwAzCp1cPGLIR	11	27	156.0	44.4	2	2011-01-22	11.1485	.	1.45	0.36	18.2	9	8	4	0	2	48	3	4	3.5	84	0	0	0	0	0	0	0	0	0	4	0	0	0	0	0	0	1	0	2	1	1.5	0	0	0	0
2022-01-28	2022-01-28T13:02:02.778+03:00	2022-03-17	collect:HHiCwAzCp1cPGLIR	11	27	152	46.2	1	2012-07-13	9.67556	1.97	2.49	1.16	18.7	6	8	220	134	177	4248	10	7	8.5	204	0	0	0	0	0	0	0	0	0	4	0	0	0	0	0	0	1	0	28	31	29.5	0	0	0	0
2022-01-28	2022-01-28T13:20:27.249+03:00	2022-03-17	collect:HHiCwAzCp1cPGLIR	11	27	146.0	36.2	1	2012-06-19	9.74127	1.01	1.47	0.35	17	10	1	0	3	1.5	36	4	5	4.5	108	0	0	0	0	0	0	0	0	0	1	0	0	0	0	0	0	1	0	0	0	0	0	0	0	0
2022-01-28	2022-01-28T13:32:44.448+03:00	2022-03-17	collect:HHiCwAzCp1cPGLIR	11	27	140.0	36.5	2	2008-03-17	13.9986	.	-2.87	-0.39	18.6	9	1	0	0	0	0	10	6	8	192	0	0	0	0	0	1	0.5	12	0	1	0	0	0	0	0	0	1	0	0	0	0	0	0	0	0
2022-01-27	2022-01-27T17:35:46.672+03:00	2022-03-17	collect:PwwJ1eIXGZbmV6ed	12	28	145.5	31.0	1	2010-05-02	11.8741	.	-0.45	-1.82	14.6	5	1	0	0	0	0	1	0	0.5	12	0	0	0	0	0	0	0	0	0	3	0	0	0	0	0	0	1	0	6	4	5	0	0	0	0
2022-01-27	2022-01-27T18:09:25.778+03:00	2022-03-17	collect:PwwJ1eIXGZbmV6ed	12	28	154.8	47.3	1	2008-01-28	14.1328	.	-1.25	0.24	19.7	4	1	0	0	0	0	64	42	53	1272	0	0	0	0	0	0	0	0	0	3	0	0	0	0	0	0	1	0	0	0	0	0	0	0	0
2022-01-29	2022-01-29T07:59:14.657+03:00	2022-03-17	collect:PwwJ1eIXGZbmV6ed	12	28	148.0	36.2	2	2009-09-03	12.5339	.	-0.94	-0.9	16.5	5	1	0	0	0	0	1	0	0.5	12	0	0	0	0	0	0	0	0	0	4	0	0	0	0	0	0	1	0	0	0	0	0	0	0	0
2022-01-29	2022-02-03T13:36:34.688+03:00	2022-03-17	collect:R6c3CRYj0UFLio5l	12	29	136.0	33.4	2	2008-05-29	13.7988	.	-3.37	-0.57	18.1	15	1	0	0	0	0	2	0	1	24	0	0	0	0	0	0	0	0	0	4	0	0	0	0	0	0	1	0	0	0	0	0	0	0	0
2022-01-27	2022-01-27T17:15:30.559+03:00	2022-03-17	collect:R6c3CRYj0UFLio5l	12	29	149.8	35	2	2012-08-16	9.58248	0.78	2.13	-0.44	15.6	8	1	0	0	0	0	0	1	0.5	12	0	0	0	0	0	0	0	0	0	1	0	0	0	0	0	0	1	0	0	0	0	0	0	0
2022-01-25	2022-01-25T13:52:28.769+03:00	2022-03-17	collect:HHiCwAzCp1cPGLIR	13	30	164.4	59	2	2009-05-09	12.8542	.	1.21	1.03	21.8	8	1	0	0	0	0	4	0	2	48	0	0	0	0	0	0	0	0	0	3	0	0	0	0	0	0	1	0	0	0	0	0	0	0	0
2022-01-25	2022-03-16T15:50:47.823+03:00	2022-03-17	collect:nAWMqL8TaFLG3AHR	13	30	164.0	35.0	1	2013-04-30	8.87885	1.39	5.31	-2.48	13	6	1	0	0	0	0	4	0	2	48	0	0	0	0	0	0	0	0	0	2	0	0	0	0	0	0	1	0	0	0	0	0	0	0	0
2022-01-25	2022-03-16T15:56:49.313+03:00	2022-03-17	collect:nAWMqL8TaFLG3AHR	13	30	165.0	36.0	2	2013-08-17	8.58042	1.6	5.78	-1.84	13.2	8	1	0	0	0	0	0	1	0.5	12	0	0	0	0	0	0	0	0	0	1	0	0	0	0	0	0	1	0	0	0	0	0	0	0	0
2022-01-25	2022-03-16T16:12:15.688+03:00	2022-03-17	collect:nAWMqL8TaFLG3AHR	13	30	153.8	37	2	2010-01-18	12.1588	.	0.19	-1.26	15.6	6	1	0	0	0	0	0	2	1	24	0	0	0	0	0	0	0	0	0	3	0	0	0	0	0	0	1	0	0	0	0	0	0	0	0
2022-01-25	2022-01-25T15:48:07.762+03:00	2022-03-17	collect:5NqLLA0sxzFNy8IJ	13	30	158.4	32.0	2	2009-07-21	12.6543	.	0.48	-3.55	12.8	7	1	0	0	0	0	1	3	2	48	0	0	0	0	0	0	0	0	0	3	0	0	0	0	0	0	1	0	0	0	0	0	0	0	0
2022-01-25	2022-01-25T13:17:12.780+03:00	2022-03-17	collect:nAWMqL8TaFLG3AHR	13	31	127.0	23.6	2	2009-01-17	13.1608	.	-4.36	-2.29	14.6	7	1	0	0	0	0	2	3	2.5	60	0	0	0	0	0	0	0	0	0	1	0	0	0	0	0	0	1	0	0	0	0	0	0	0	0
2022-01-25	2022-01-25T14:02:13.990+03:00	2022-03-17	collect:nAWMqL8TaFLG3AHR	13	31	134.5	27.9	2	2010-06-04	11.7837	.	-2.32	-1.25	15.4	7	1	0	1	0.5	12	14	11	12.5	300	0	0	0	0	0	0	0	0	0	2	0	0	0	0	0	0	1	0	0	0	0	0	0	0	0
2022-01-25	2022-01-25T14:07:46.576+03:00	2022-03-17	collect:nAWMqL8TaFLG3AHR	13	31	156.5	45.7	1	2008-05-09	13.8535	.	-0.79	-0.12	18.7	12	1	0	0	0	0	3	0	1.5	36	0	0	0	0	0	0	0	0	0	4	0	0	0	0	0	0	1	0	0	0	0	0	0	0	0
2022-01-25	2022-01-25T14:11:06.673+03:00	2022-03-17	collect:nAWMqL8TaFLG3AHR	13	31	152.0	41.5	1	2009-01-25	13.1389	.	-0.73	-0.2	18	7	1	0	0	0	0	10	7	8.5	204	0	0	0	0	0	0	0	0	0	2	0	0	0	0	0	0	1	0	0	0	0	0	0	0	0
2022-01-25	2022-01-25T14:22:32.554+03:00	2022-03-17	collect:nAWMqL8TaFLG3AHR	13	31	154.2	41.4	1	2012-11-25	9.30595	2	3.21	0.67	17.4	12	1	0	0	0	0	2	0	1	24	0	0	0	0	0	0	0	0	0	3	0	0	0	0	0	0	1	0	1	0	0	0	0	0	0
2022-01-25	2022-01-25T14:24:35.460+03:00	2022-03-17	collect:nAWMqL8TaFLG3AHR	13	31	146.0	35.1	1	2012-09-01	9.53867	0.96	1.66	0.11	16.5	6	1	0	0	0	0	2	0	1	24	0	0	0	0	0	0	0	0	0	2	0	0	0	0	0	0	1	0	0	0	0	0	0	0	0
2022-01-25	2022-01-25T14:28:02.477+03:00	2022-03-17	collect:nAWMqL8TaFLG3AHR	13	31	137.1	29.3	2	2007-07-29	14.6338	.	-3.49	-2.1	15.6	9	1	0	0	0	0	0	1	0.5	12	0	0	0	0	0	0	0	0	0	1	0	0	0	0	0	0	1	0	0	0	0	0	0	0	0
2022-01-25	2022-01-25T13:57:10.285+03:00	2022-03-17	collect:nAWMqL8TaFLG3AHR	13	31	132.5	27.8	1	2010-01-18	12.1588	.	-2.51	-1.05	15.8	10	1	0	0	0	0	0	3	1.5	36	0	0	0	0	0	0	0	0	0	1	0	0	0	0	0	0	1	0	0	0	0	0	0	0	0
2022-02-01	2022-02-01T13:27:40.022+03:00	2022-03-17	collect:zxDG4Y1ZKMXGjzWh	10	32	174.0	28.9	1	2010-01-25	12.1396	.	3.3	-6.65	9.5	8	1	0	0	0	0	13	9	11	264	0	0	0	0	0	0	0	0	0	1	0	0	0	0	0	0	1	0	0	0	0	0	0	0	0
2022-02-01	2022-02-01T14:11:50.747+03:00	2022-03-17	collect:zxDG4Y1ZKMXGjzWh	10	32	162.0	28.7	1	2009-09-21	12.4846	.	1.27	-5.43	10.9	11	1	0	0	0	0	8	6	7	168	0	0	0	0	14	17	15.5	372	0	4	0	0	0	0	0	0	1	0	0	0	0	0	0	0	0
2022-02-01	2022-02-01T14:53:39.751+03:00	2022-03-17	collect:zxDG4Y1ZKMXGjzWh	10	32	178.0	39.3	1	2013-05-25	8.8104	2.07	7.74	-3.15	12.4	12	1	0	0	0	0	3	2	2.5	60	0	0	0	0	0	0	0	0	0	3	0	0	0	0	0	0	1	0	0	0	0	0	0	0	0
2022-02-01	2022-03-03T09:52:34.188+03:00	2022-03-17	collect:5NqLLA0sxzFNy8IJ	14	33	144.6	37.1	2	2013-01-20	9.15264	0.61	5.26	-4.14	11.5	7	8	48	38	43	1032	1	0	0.5	12	0	0	0	0	0	0	0	0	0	1	0	0	0	0	0	0	1	0	108	27	67.5	0	0	0	0
2022-02-01	2022-03-03T10:47:26.138+03:00	2022-03-17	collect:5NqLLA0sxzFNy8IJ	14	33	148.1	36.3	1	2013-01-05	9.1937	1.38	2.33	0.24	16.5	7	1	0	0	0	0	551	481	516	12384	0	0	0	0	0	0	0	0	0	2	0	0	0	0	0	0	1	0	9	7	8	0	0	0	0
2022-03-03	2022-03-03T10:54:24.105+03:00	2022-03-17	collect:5NqLLA0sxzFNy8IJ	14	33	147.7	32.7	1	2011-01-21	11.1513	.	0.5	-1.3	15	10	8	5	7	6	144	1	0	0.5	12	0	0	0	0	0	0	0	0	0	1	0	0	0	0	0	0	1	0	51	24	37.5	0	0	0	0
[truncated: 13 more columns]
